# Supplementary material for: Genomic and AntiSMASH Analyses of Marine-Sponge-Derived Strain Aspergillus niger L14 Unveiling Its Vast Potential of Secondary Metabolites Biosynthesis
Source: J Fungi (Basel). 2022 May 31;8(6):591. doi: 10.3390/jof8060591 (PMC9224809; doi:10.3390/jof8060591)
Supplement: Supplementary file 1 [file jof-08-00591-s001.zip]

Archive with 1 entries (1 files):
- jof-1718721-supplementary.pdf
